# Supplementary material for: A multi-lab experimental assessment reveals that replicability can be improved by using empirical estimates of genotype-by-lab interaction
Source: PLoS Biol. 2023 May 1;21(5):e3002082. doi: 10.1371/journal.pbio.3002082 (PMC10174519; doi:10.1371/journal.pbio.3002082)
Supplement: S1 Table — Tests in Bold letters are common to all databases and labs. (XLSX) [file pbio.3002082.s001.xlsx]

## Sheet: Sheet1
Week after birth	IMPC (EUMODIC Pipeline 2) [ESLIM_002]	MPD: Crabbe4	MPD: Tarantino2	MPD: Tordoff3	MPD: Wiltshire2	MPD: Crowley1	TAUL	TAUM	JAX
5		Shipping	Shipping		Shipping		Moving		Shipping
6		Shipping	Shipping		Begin fluoxetine		Begin fluoxetine	Begin fluoxetine	Begin fluoxetine
7		GS	Sham surgery
8		GS		BW		Shipping	GS; BW	GS; BW	GS; BW
9	OF large arena GS; BW; Modified SHIRPA	GS		BW; preference for CaCl2	TS	BW	GS; BW OF females: large arena OF males: small arena	GS; BW OFfemales: large arena OF males: small arena	GS; BW; OF females: large arena
10	Rotarod	GS	OFfemales: Large arena	BW	TS; OFmales, small arena		OFfemales: large arena OF males: small arena	OFfemales: large arena OF males: small arena	OFfemales: large arena
11	Acoustic startle & PPI	GS	OFfemales: Large arena		OF males, small arena		OFfemales: large arena OF males: small arena TS	OFfemales: large arena OF males: small arena TS	OF males: large arena; TS
12	Hot Plate	GS	OFfemales: Large arena				TS; OF males, large arena	TS; OF males, large arena	OF males: large arena; TS
13	Blood tests						OF males, large arena	OF males, large arena	OF males: large arena
