# Supplementary material for: A multi-lab experimental assessment reveals that replicability can be improved by using empirical estimates of genotype-by-lab interaction
Source: PLoS Biol. 2023 May 1;21(5):e3002082. doi: 10.1371/journal.pbio.3002082 (PMC10174519; doi:10.1371/journal.pbio.3002082)
Supplement: S2 Table — (XLSX) [file pbio.3002082.s002.xlsx]

## Sheet: Sheet1
Lab	Gender	Age	Treatment	Arena Size	Tracking method (system, company)	Periphery definition	Session duration
TAUM	Females	10 weeks	Control	42 cm	Video (Ethovision, Noldus)	10 cm	10, 20 min
TAUL	Females	9-11 weeks	Control	42 cm	Video (Ethovision, Noldus)	10 cm	10, 20 min
JAX	Females	9-11 weeks	Control	40 cm	Photobeam (Omnitech)	8 cm	10, 20 min
IMPC	Females	8 weeks	Control	40-44 cm	Video (Ethovision, Noldus)	16 cm	20 min
Tarantino2	Females	11 weeks	Control	42 cm	Photocell (Versamax, AccuScan, Columbus)	9.57 cm	10 min
TAUM	males	10 weeks	Control	27 cm	Video (Ethovision, Noldus)	8 cm	10, 20 min
TAUL	males	9-11 weeks	Control	27 cm	Video (Ethovision, Noldus)	8 cm	10, 20 min
JAX	males	9-11 weeks	Control	40 cm	Photobeam (Omnitech)	8 cm	10, 20 min
IMPC	males	8 weeks	Control	40-44 cm	Video (Ethovision, Noldus)	16 cm	20 min
Wiltshire2	males	10-11 weeks	Control	27.3 cm	Photobeam (MED-OFA-MS, Med Associates)	6.8 cm	10 min
TAUM	males	9-11 weeks	Fluoxetine	27 cm	Video (Ethovision, Noldus)	8 cm	10, 20 min
TAUL	males	9-11 weeks	Fluoxetine	27 cm	Video (Ethovision, Noldus)	8 cm	10, 20 min
JAX	males	9-11 weeks	Fluoxetine	40 cm	Photobeam (Omnitech)	8 cm	10, 20 min
TAUM	males	11-12 weeks	Control	42 cm	Video (Noldus)	10 cm	10, 20 min
TAUL	males	11-12 weeks	Control	42 cm	Video (Noldus)	10 cm	10, 20 min
TAUM	males	11-12 weeks	Fluoxetine	42 cm	Video (Noldus)	10 cm	10, 20 min
