# Supplementary material for: A multi-lab experimental assessment reveals that replicability can be improved by using empirical estimates of genotype-by-lab interaction
Source: PLoS Biol. 2023 May 1;21(5):e3002082. doi: 10.1371/journal.pbio.3002082 (PMC10174519; doi:10.1371/journal.pbio.3002082)
Supplement: S3 Table — (XLSX) [file pbio.3002082.s003.xlsx]

## Sheet: Sheet1
Test		Phenotype	Session length	Arena size	3-lab GxL-factor (g)	IMPC GxL-factor	3-lab GxL-factor for Fluoxetine
Open Field	Female	Dist. Traveled	10min	Small
				Large	0.898	0.36
			20min	Small
				Large	0.926
		% Cent. Time	10min	Small
				Large	0.595	0.459
			20min	Small
				Large	0.501
	Male	Dist. Traveled	10min	Small	0.974	0.325	0.206
				Large	1.25		0.425
			20min	Small	1.254		0.346
				Large	1.325		0.38
		% Cent. Time	10min	Small	0	0.133	0.49
				Large	0.48		0.527
			20min	Small	0.325		0.423
				Large	0.425		0.365
Grip Strength	Female				0.537	0.719
	Male				0.541	0.543	0.688
Body Weight	Female				0.545	0.266
	Male				0.611	0.21	0.61
Tail Suspension	Female				0.4
	Male				0.152		0.591
