# Supplementary material for: A multi-lab experimental assessment reveals that replicability can be improved by using empirical estimates of genotype-by-lab interaction
Source: PLoS Biol. 2023 May 1;21(5):e3002082. doi: 10.1371/journal.pbio.3002082 (PMC10174519; doi:10.1371/journal.pbio.3002082)
Supplement: S4 Table — (XLSX) [file pbio.3002082.s004.xlsx]

## Sheet: Sheet1
category	interpretation	No. cases	% cases
A	Replicable discoveries, approved by adjustment	20
B	Replicable discoveries, missed by adjustment	10
C	Replicable discoveries missed by both	3
D	Non-replicable, insufficient adjustment	6
E	Non- replicable, prevented by adjustment	24
F	Non-replicable by both	29
(D+E)/(D+E+F)	Proportion of non-replicable discoveries	30/59	0.509
(D)/(D+E+F)	Proportion of non-replicable discoveries, GxL-adjusted	6/59	0.102
(A+B)/(A+B+C)	Power to discover replicable discoveries	30/33	0.909
(A)/(A+B+C)	Power to discover replicable discoveries , GxL-adjusted	20/33	0.606
