# Supplementary material for: A multi-lab experimental assessment reveals that replicability can be improved by using empirical estimates of genotype-by-lab interaction
Source: PLoS Biol. 2023 May 1;21(5):e3002082. doi: 10.1371/journal.pbio.3002082 (PMC10174519; doi:10.1371/journal.pbio.3002082)
Supplement: S5 Table — (XLSX) [file pbio.3002082.s005.xlsx]

## Sheet: Sheet1
	strain	sex	treatment	No. of animals in lab
				JAX	TAUL	TAUM
1	BALB/cJ	Female	Control	10	12	14
2	BTBR	Female	Control	10	15	14
3	C57BL/6J	Female	Control	10	13	10
4	DBA/2J	Female	Control	10	14	12
5	SWR/J	Female	Control	10	20	10
6	CBA/J	Female	Control	0	10	11
7	BALB/cJ	Male	Control	10	13	10
8	BTBR	Male	Control	10	13	9
9	C57BL/6J	Male	Control	10	11	10
10	DBA/2J	Male	Control	10	13	11
11	SWR/J	Male	Control	10	11	10
12	CBA/J	Male	Control	0	10	11
13	BALB/cJ	Male	Fluoxetine	10	10	10
14	BTBR	Male	Fluoxetine	10	15	10
15	C57BL/6J	Male	Fluoxetine	10	11	10
16	DBA/2J	Male	Fluoxetine	10	13	10
17	SWR/J	Male	Fluoxetine	10	11	11
18	CBA/J	Male	Fluoxetine	0	10	10
