# Supplementary material for: A multi-lab experimental assessment reveals that replicability can be improved by using empirical estimates of genotype-by-lab interaction
Source: PLoS Biol. 2023 May 1;21(5):e3002082. doi: 10.1371/journal.pbio.3002082 (PMC10174519; doi:10.1371/journal.pbio.3002082)
Supplement: S6 Table — (XLSX) [file pbio.3002082.s006.xlsx]

## Sheet: Sheet1
Lab	Measure name	Strain 1	Strain 2	sex	treatment	MPD single-lab t-test	MPD single-lab GxL-adjuxted t-test (from 3-lab experiment)	Estimate difference in MPD	Estimate difference in 3-lab experiment
Wiltshire2	tst_7min_percent	BTBR	BALB/cJ	Male	Control	Sig difference	Sig difference	-3.69	-0.99
Wiltshire2	tst_7min_percent	DBA/2J	BALB/cJ	Male	Control	Sig difference	Sig difference	-1.81	-1.31
Wiltshire2	tst_7min_percent	SWR/J	BALB/cJ	Male	Control	Sig difference	Sig difference	-1.36	-1.83
Wiltshire2	tst_7min_percent	C57BL/6J	BTBR	Male	Control	Sig difference	Sig difference	4.54	1.14
Wiltshire2	tst_7min_percent	SWR/J	BTBR	Male	Control	Sig difference	Sig difference	2.33	-0.84
Wiltshire2	tst_7min_percent	C57BL/6J	BTBR	Male	Fluoxetine	Sig difference	Sig difference	4.98	1.52
Wiltshire2	tst_7min_percent	DBA/2J	C57BL/6J	Male	Control	Sig difference	Sig difference	-2.66	-1.47
Wiltshire2	tst_7min_percent	SWR/J	C57BL/6J	Male	Control	Sig difference	Sig difference	-2.21	-1.99
Wiltshire2	tst_7min_percent	DBA/2J	CBA/J	Male	Control	Sig difference	Sig difference	-2.19	-1
Wiltshire2	tst_7min_percent	SWR/J	CBA/J	Male	Control	Sig difference	Sig difference	-1.74	-1.52
Wiltshire2	OFTsmall_centertime_10m_percent	CBA/J	BALB/cJ	Male	Control	Sig difference	Sig difference	2	-0.6
Wiltshire2	OFTsmall_centertime_10m_percent	SWR/J	BALB/cJ	Male	Control	Sig difference	Sig difference	2.49	-0.6
Wiltshire2	OFTsmall_centertime_10m_percent	DBA/2J	C57BL/6J	Male	Control	Sig difference	Sig difference	-1.19	-0.89
Wiltshire2	OFTsmall_centertime_10m_percent	DBA/2J	C57BL/6J	Male	Fluoxetine	Sig difference	Sig difference	-1.82	-1.49
Wiltshire2	OFTsmall_centertime_10m_percent	DBA/2J	CBA/J	Male	Control	Sig difference	Sig difference	-0.99	-0.78
Wiltshire2	OFTsmall_centertime_10m_percent	SWR/J	DBA/2J	Male	Control	Sig difference	Sig difference	1.48	0.78
Wiltshire2	OFTsmall_centertime_10m_percent	SWR/J	DBA/2J	Male	Fluoxetine	Sig difference	Sig difference	2.39	1.54
Wiltshire2	OFTsmall_dist_10m_sec	BTBR	BALB/cJ	Male	Fluoxetine	Sig difference	Sig difference	1112.5	1753.12
Wiltshire2	OFTsmall_dist_10m_sec	C57BL/6J	BTBR	Male	Fluoxetine	Sig difference	Sig difference	-956.31	-1767.15
Wiltshire2	OFTsmall_dist_10m_sec	SWR/J	BTBR	Male	Fluoxetine	Sig difference	Sig difference	-631.83	-1292.81
Tordoff3	Body.Weight	C57BL/6J	BTBR	Male	Control	Sig difference	Sig difference	-4.67	-7.39
Tordoff3	Body.Weight	DBA/2J	BTBR	Male	Control	Sig difference	Sig difference	-3.52	-5.63
Tordoff3	Body.Weight	SWR/J	BTBR	Male	Control	Sig difference	Sig difference	-7.23	-8
Tordoff3	Body.Weight	SWR/J	DBA/2J	Male	Control	Sig difference	Sig difference	-3.71	-2.37
Tordoff3	Body.Weight	CBA/J	BTBR	Female	Control	Sig difference	Sig difference	-2.91	-5.88
Tordoff3	Body.Weight	DBA/2J	BTBR	Female	Control	Sig difference	Sig difference	-4.86	-6.06
Tordoff3	Body.Weight	SWR/J	BTBR	Female	Control	Sig difference	Sig difference	-8.9	-8.38
Tordoff3	Body.Weight	SWR/J	CBA/J	Female	Control	Sig difference	Sig difference	-5.99	-2.5
Tarantino2	OFTlarge_dist_10m_sec	CBA/J	BTBR	Female	Control	Sig difference	Sig difference	-1740.27	-1902.32
Tarantino2	OFTlarge_dist_10m_sec	CBA/J	C57BL/6J	Female	Control	Sig difference	Sig difference	-1833.21	-1726.54
Tarantino2	OFTlarge_dist_10m_sec	SWR/J	CBA/J	Female	Control	Sig difference	Sig difference	1282.24	1729.82
Crowley2	Body.Weight	BTBR	BALB/cJ	Male	Control	Sig difference	Sig difference	8.25	5.59
Crowley2	Body.Weight	C57BL/6J	BTBR	Male	Control	Sig difference	Sig difference	-8.18	-7.39
Crowley2	Body.Weight	CBA/J	BTBR	Male	Control	Sig difference	Sig difference	-6.52	-5.98
Crowley2	Body.Weight	DBA/2J	BTBR	Male	Control	Sig difference	Sig difference	-5.39	-5.63
Wiltshire2	OFTsmall_centertime_10m_percent	BTBR	BALB/cJ	Male	Control	No difference	No difference	1.78	-0.65
Wiltshire2	OFTsmall_centertime_10m_percent	DBA/2J	BALB/cJ	Male	Control	No difference	No difference	1.01	-1.39
Wiltshire2	OFTsmall_centertime_10m_percent	DBA/2J	BALB/cJ	Male	Fluoxetine	No difference	No difference	0.13	-1.68
Wiltshire2	OFTsmall_centertime_10m_percent	DBA/2J	BTBR	Male	Control	No difference	No difference	-0.77	-0.73
Wiltshire2	OFTsmall_dist_10m_sec	CBA/J	BTBR	Male	Control	Sig difference	No difference	-858.53	-1289.48
Wiltshire2	OFTsmall_dist_10m_sec	DBA/2J	BTBR	Male	Control	Sig difference	No difference	-824.19	-1589.11
Wiltshire2	OFTsmall_dist_10m_sec	CBA/J	BTBR	Male	Fluoxetine	Sig difference	No difference	-624.54	-2300.12
Wiltshire2	OFTsmall_dist_10m_sec	DBA/2J	BTBR	Male	Fluoxetine	No difference	No difference	-306.79	-1262.13
Wiltshire2	OFTsmall_dist_10m_sec	DBA/2J	CBA/J	Male	Fluoxetine	No difference	No difference	317.76	1037.99
Wiltshire2	OFTsmall_dist_10m_sec	SWR/J	CBA/J	Male	Fluoxetine	No difference	No difference	-7.29	1007.32
Wiltshire2	OFTsmall_dist_10m_sec	SWR/J	DBA/2J	Male	Control	Sig difference	No difference	308.11	1296.85
Tordoff3	Body.Weight	CBA/J	BTBR	Male	Control	Sig difference	No difference	-2.26	-5.98
Tordoff3	Body.Weight	C57BL/6J	BTBR	Female	Control	Sig difference	No difference	-4.55	-6.48
Tordoff3	Body.Weight	SWR/J	C57BL/6J	Female	Control	Sig difference	No difference	-4.35	-1.9
Tordoff3	Body.Weight	SWR/J	DBA/2J	Female	Control	Sig difference	No difference	-4.04	-2.32
Tarantino2	OFTlarge_dist_10m_sec	DBA/2J	BTBR	Female	Control	Sig difference	No difference	-1680.7	-2166.65
Tarantino2	OFTlarge_dist_10m_sec	DBA/2J	C57BL/6J	Female	Control	Sig difference	No difference	-1773.63	-1990.86
Tarantino2	OFTlarge_dist_10m_sec	SWR/J	DBA/2J	Female	Control	Sig difference	No difference	1222.67	1994.15
