# Supplementary material for: A multi-lab experimental assessment reveals that replicability can be improved by using empirical estimates of genotype-by-lab interaction
Source: PLoS Biol. 2023 May 1;21(5):e3002082. doi: 10.1371/journal.pbio.3002082 (PMC10174519; doi:10.1371/journal.pbio.3002082)
Supplement: S7 Table — (XLSX) [file pbio.3002082.s007.xlsx]

## Sheet: Sheet1
	measure name	strain	sex	treatment	No. of animals in lab
					JAX	TAUL	TAUM
1	Grip Average	BALB/cJ	Female	Control	10	12	14
2	Grip Average	BTBR	Female	Control	10	15	14
3	Grip Average	C57BL/6J	Female	Control	10	13	10
4	Grip Average	DBA/2J	Female	Control	10	14	12
5	Grip Average	SWR/J	Female	Control	10	20	10
6	Grip Average	BALB/cJ	Male	Control	10	13	10
7	Grip Average	BTBR	Male	Control	10	13	9
8	Grip Average	C57BL/6J	Male	Control	10	11	10
9	Grip Average	DBA/2J	Male	Control	10	13	11
10	Grip Average	SWR/J	Male	Control	10	11	10
11	Grip Average	BALB/cJ	Male	Fluoxetine	10	10	10
12	Grip Average	BTBR	Male	Fluoxetine	10	15	10
13	Grip Average	C57BL/6J	Male	Fluoxetine	10	11	10
14	Grip Average	DBA/2J	Male	Fluoxetine	10	13	10
15	Grip Average	SWR/J	Male	Fluoxetine	10	11	11
16	OFTlarge_centertime_10m_percent	BALB/cJ	Female	Control	10	12	14
17	OFTlarge_centertime_10m_percent	BTBR	Female	Control	10	15	14
18	OFTlarge_centertime_10m_percent	C57BL/6J	Female	Control	10	13	10
19	OFTlarge_centertime_10m_percent	DBA/2J	Female	Control	10	14	12
20	OFTlarge_centertime_10m_percent	SWR/J	Female	Control	9	18	10
21	OFTlarge_centertime_10m_percent	BALB/cJ	Male	Control	10	11	10
22	OFTlarge_centertime_10m_percent	BTBR	Male	Control	9	13	9
23	OFTlarge_centertime_10m_percent	C57BL/6J	Male	Control	10	11	10
24	OFTlarge_centertime_10m_percent	DBA/2J	Male	Control	9	11	11
25	OFTlarge_centertime_10m_percent	SWR/J	Male	Control	10	11	10
26	OFTlarge_centertime_10m_percent	BALB/cJ	Male	Fluoxetine	10	10	9
27	OFTlarge_centertime_10m_percent	BTBR	Male	Fluoxetine	10	15	11
28	OFTlarge_centertime_10m_percent	C57BL/6J	Male	Fluoxetine	10	11	10
29	OFTlarge_centertime_10m_percent	DBA/2J	Male	Fluoxetine	10	11	9
30	OFTlarge_centertime_10m_percent	SWR/J	Male	Fluoxetine	10	11	11
31	OFTlarge_centertime_20m_percent	BALB/cJ	Female	Control	10	12	14
32	OFTlarge_centertime_20m_percent	BTBR	Female	Control	10	15	14
33	OFTlarge_centertime_20m_percent	C57BL/6J	Female	Control	10	13	9
34	OFTlarge_centertime_20m_percent	DBA/2J	Female	Control	10	14	12
35	OFTlarge_centertime_20m_percent	SWR/J	Female	Control	9	18	10
36	OFTlarge_centertime_20m_percent	BALB/cJ	Male	Control	10	11	10
37	OFTlarge_centertime_20m_percent	BTBR	Male	Control	9	13	9
38	OFTlarge_centertime_20m_percent	C57BL/6J	Male	Control	10	11	10
39	OFTlarge_centertime_20m_percent	DBA/2J	Male	Control	9	11	11
40	OFTlarge_centertime_20m_percent	SWR/J	Male	Control	10	11	10
41	OFTlarge_centertime_20m_percent	BALB/cJ	Male	Fluoxetine	10	10	9
42	OFTlarge_centertime_20m_percent	BTBR	Male	Fluoxetine	10	15	11
43	OFTlarge_centertime_20m_percent	C57BL/6J	Male	Fluoxetine	10	11	10
44	OFTlarge_centertime_20m_percent	DBA/2J	Male	Fluoxetine	10	11	9
45	OFTlarge_centertime_20m_percent	SWR/J	Male	Fluoxetine	10	11	11
46	OFTlarge_dist_10m_sec	BALB/cJ	Female	Control	10	12	14
47	OFTlarge_dist_10m_sec	BTBR	Female	Control	10	15	14
48	OFTlarge_dist_10m_sec	C57BL/6J	Female	Control	10	13	10
49	OFTlarge_dist_10m_sec	DBA/2J	Female	Control	10	14	12
50	OFTlarge_dist_10m_sec	SWR/J	Female	Control	9	18	10
51	OFTlarge_dist_10m_sec	BALB/cJ	Male	Control	10	11	10
52	OFTlarge_dist_10m_sec	BTBR	Male	Control	9	13	9
53	OFTlarge_dist_10m_sec	C57BL/6J	Male	Control	10	11	10
54	OFTlarge_dist_10m_sec	DBA/2J	Male	Control	9	11	11
55	OFTlarge_dist_10m_sec	SWR/J	Male	Control	10	11	10
56	OFTlarge_dist_10m_sec	BALB/cJ	Male	Fluoxetine	10	10	9
57	OFTlarge_dist_10m_sec	BTBR	Male	Fluoxetine	10	15	11
58	OFTlarge_dist_10m_sec	C57BL/6J	Male	Fluoxetine	10	11	10
59	OFTlarge_dist_10m_sec	DBA/2J	Male	Fluoxetine	10	11	9
60	OFTlarge_dist_10m_sec	SWR/J	Male	Fluoxetine	10	11	11
61	OFTlarge_dist_20m_sec	BALB/cJ	Female	Control	10	12	14
62	OFTlarge_dist_20m_sec	BTBR	Female	Control	10	15	14
63	OFTlarge_dist_20m_sec	C57BL/6J	Female	Control	10	13	9
64	OFTlarge_dist_20m_sec	DBA/2J	Female	Control	10	14	12
65	OFTlarge_dist_20m_sec	SWR/J	Female	Control	9	18	10
66	OFTlarge_dist_20m_sec	BALB/cJ	Male	Control	10	11	10
67	OFTlarge_dist_20m_sec	BTBR	Male	Control	9	13	9
68	OFTlarge_dist_20m_sec	C57BL/6J	Male	Control	10	11	10
69	OFTlarge_dist_20m_sec	DBA/2J	Male	Control	9	11	11
70	OFTlarge_dist_20m_sec	SWR/J	Male	Control	10	11	10
71	OFTlarge_dist_20m_sec	BALB/cJ	Male	Fluoxetine	10	10	9
72	OFTlarge_dist_20m_sec	BTBR	Male	Fluoxetine	10	15	11
73	OFTlarge_dist_20m_sec	C57BL/6J	Male	Fluoxetine	10	11	10
74	OFTlarge_dist_20m_sec	DBA/2J	Male	Fluoxetine	10	11	9
75	OFTlarge_dist_20m_sec	SWR/J	Male	Fluoxetine	10	11	11
76	tst_6min_percent	BALB/cJ	Female	Control	10	12	28
77	tst_6min_percent	BTBR	Female	Control	10	15	28
78	tst_6min_percent	C57BL/6J	Female	Control	4	13	20
79	tst_6min_percent	DBA/2J	Female	Control	4	14	24
80	tst_6min_percent	SWR/J	Female	Control	7	20	20
81	tst_6min_percent	BALB/cJ	Male	Control	10	13	20
82	tst_6min_percent	BTBR	Male	Control	8	13	18
83	tst_6min_percent	C57BL/6J	Male	Control	6	11	20
84	tst_6min_percent	DBA/2J	Male	Control	6	13	22
85	tst_6min_percent	SWR/J	Male	Control	10	11	20
86	tst_6min_percent	BALB/cJ	Male	Fluoxetine	9	10	20
87	tst_6min_percent	BTBR	Male	Fluoxetine	10	15	22
88	tst_6min_percent	C57BL/6J	Male	Fluoxetine	9	11	20
89	tst_6min_percent	DBA/2J	Male	Fluoxetine	8	13	18
90	tst_6min_percent	SWR/J	Male	Fluoxetine	10	11	22
91	tst_7min_percent	BALB/cJ	Female	Control	10	12	28
92	tst_7min_percent	BTBR	Female	Control	10	15	28
93	tst_7min_percent	C57BL/6J	Female	Control	4	13	20
94	tst_7min_percent	DBA/2J	Female	Control	4	14	24
95	tst_7min_percent	SWR/J	Female	Control	7	20	20
96	tst_7min_percent	BALB/cJ	Male	Control	10	13	20
97	tst_7min_percent	BTBR	Male	Control	8	13	18
98	tst_7min_percent	C57BL/6J	Male	Control	6	11	20
99	tst_7min_percent	DBA/2J	Male	Control	6	13	22
100	tst_7min_percent	SWR/J	Male	Control	10	11	20
101	tst_7min_percent	BALB/cJ	Male	Fluoxetine	9	10	20
102	tst_7min_percent	BTBR	Male	Fluoxetine	10	15	22
103	tst_7min_percent	C57BL/6J	Male	Fluoxetine	9	11	20
104	tst_7min_percent	DBA/2J	Male	Fluoxetine	8	13	18
105	tst_7min_percent	SWR/J	Male	Fluoxetine	10	11	22
106	Grip Average	CBA/J	Female	Control	0	10	11
107	Grip Average	CBA/J	Male	Control	0	10	11
108	Grip Average	CBA/J	Male	Fluoxetine	0	10	10
109	OFTlarge_centertime_10m_percent	CBA/J	Female	Control	0	10	11
110	OFTlarge_centertime_10m_percent	CBA/J	Male	Control	0	10	11
111	OFTlarge_centertime_10m_percent	CBA/J	Male	Fluoxetine	0	10	9
112	OFTlarge_centertime_20m_percent	CBA/J	Female	Control	0	10	11
113	OFTlarge_centertime_20m_percent	CBA/J	Male	Control	0	10	11
114	OFTlarge_centertime_20m_percent	CBA/J	Male	Fluoxetine	0	10	9
115	OFTlarge_dist_10m_sec	CBA/J	Female	Control	0	10	11
116	OFTlarge_dist_10m_sec	CBA/J	Male	Control	0	10	11
117	OFTlarge_dist_10m_sec	CBA/J	Male	Fluoxetine	0	10	9
118	OFTlarge_dist_20m_sec	CBA/J	Female	Control	0	10	11
119	OFTlarge_dist_20m_sec	CBA/J	Male	Control	0	10	11
120	OFTlarge_dist_20m_sec	CBA/J	Male	Fluoxetine	0	10	9
121	OFTsmall_centertime_10m_percent	BALB/cJ	Male	Control	0	13	10
122	OFTsmall_centertime_10m_percent	BTBR	Male	Control	0	13	9
123	OFTsmall_centertime_10m_percent	C57BL/6J	Male	Control	0	11	10
124	OFTsmall_centertime_10m_percent	DBA/2J	Male	Control	0	11	10
125	OFTsmall_centertime_10m_percent	SWR/J	Male	Control	0	11	10
126	OFTsmall_centertime_10m_percent	CBA/J	Male	Control	0	10	11
127	OFTsmall_centertime_10m_percent	BALB/cJ	Male	Fluoxetine	0	10	10
128	OFTsmall_centertime_10m_percent	BTBR	Male	Fluoxetine	0	15	11
129	OFTsmall_centertime_10m_percent	C57BL/6J	Male	Fluoxetine	0	11	10
130	OFTsmall_centertime_10m_percent	DBA/2J	Male	Fluoxetine	0	13	10
131	OFTsmall_centertime_10m_percent	SWR/J	Male	Fluoxetine	0	11	11
132	OFTsmall_centertime_10m_percent	CBA/J	Male	Fluoxetine	0	10	9
133	OFTsmall_centertime_20m_percent	BALB/cJ	Male	Control	0	13	10
134	OFTsmall_centertime_20m_percent	BTBR	Male	Control	0	13	9
135	OFTsmall_centertime_20m_percent	C57BL/6J	Male	Control	0	11	10
136	OFTsmall_centertime_20m_percent	DBA/2J	Male	Control	0	11	11
137	OFTsmall_centertime_20m_percent	SWR/J	Male	Control	0	11	10
138	OFTsmall_centertime_20m_percent	CBA/J	Male	Control	0	10	11
139	OFTsmall_centertime_20m_percent	BALB/cJ	Male	Fluoxetine	0	10	10
140	OFTsmall_centertime_20m_percent	BTBR	Male	Fluoxetine	0	15	11
141	OFTsmall_centertime_20m_percent	C57BL/6J	Male	Fluoxetine	0	11	10
142	OFTsmall_centertime_20m_percent	DBA/2J	Male	Fluoxetine	0	13	9
143	OFTsmall_centertime_20m_percent	SWR/J	Male	Fluoxetine	0	11	11
144	OFTsmall_centertime_20m_percent	CBA/J	Male	Fluoxetine	0	10	9
145	OFTsmall_dist_10m_sec	BALB/cJ	Male	Control	0	13	10
146	OFTsmall_dist_10m_sec	BTBR	Male	Control	0	13	9
147	OFTsmall_dist_10m_sec	C57BL/6J	Male	Control	0	11	10
148	OFTsmall_dist_10m_sec	DBA/2J	Male	Control	0	11	10
149	OFTsmall_dist_10m_sec	SWR/J	Male	Control	0	11	10
150	OFTsmall_dist_10m_sec	CBA/J	Male	Control	0	10	11
151	OFTsmall_dist_10m_sec	BALB/cJ	Male	Fluoxetine	0	10	10
152	OFTsmall_dist_10m_sec	BTBR	Male	Fluoxetine	0	15	11
153	OFTsmall_dist_10m_sec	C57BL/6J	Male	Fluoxetine	0	11	10
154	OFTsmall_dist_10m_sec	DBA/2J	Male	Fluoxetine	0	13	10
155	OFTsmall_dist_10m_sec	SWR/J	Male	Fluoxetine	0	11	11
156	OFTsmall_dist_10m_sec	CBA/J	Male	Fluoxetine	0	10	9
157	OFTsmall_dist_20m_sec	BALB/cJ	Male	Control	0	13	10
158	OFTsmall_dist_20m_sec	BTBR	Male	Control	0	13	9
159	OFTsmall_dist_20m_sec	C57BL/6J	Male	Control	0	11	10
160	OFTsmall_dist_20m_sec	DBA/2J	Male	Control	0	11	11
161	OFTsmall_dist_20m_sec	SWR/J	Male	Control	0	11	10
162	OFTsmall_dist_20m_sec	CBA/J	Male	Control	0	10	11
163	OFTsmall_dist_20m_sec	BALB/cJ	Male	Fluoxetine	0	10	10
164	OFTsmall_dist_20m_sec	BTBR	Male	Fluoxetine	0	15	11
165	OFTsmall_dist_20m_sec	C57BL/6J	Male	Fluoxetine	0	11	10
166	OFTsmall_dist_20m_sec	DBA/2J	Male	Fluoxetine	0	13	9
167	OFTsmall_dist_20m_sec	SWR/J	Male	Fluoxetine	0	11	11
168	OFTsmall_dist_20m_sec	CBA/J	Male	Fluoxetine	0	10	9
169	tst_6min_percent	CBA/J	Female	Control	0	10	22
170	tst_6min_percent	CBA/J	Male	Control	0	10	22
171	tst_6min_percent	CBA/J	Male	Fluoxetine	0	10	18
172	tst_7min_percent	CBA/J	Female	Control	0	10	22
173	tst_7min_percent	CBA/J	Male	Control	0	10	22
174	tst_7min_percent	CBA/J	Male	Fluoxetine	0	10	18
